# Supplementary material for: Network medicine‐based analysis of the hepatoprotective effects of Amomum villosum Lour. on alcoholic liver disease in rats
Source: Food Sci Nutr. 2024 Feb 22;12(5):3759–73. doi: 10.1002/fsn3.4046 (PMC11077240; doi:10.1002/fsn3.4046)
Supplement: Supplementary file 1 — Table S1. [file FSN3-12-3759-s003.xlsx]

## Sheet: 677 pairs 
Component name	Gene name	Gene ID
4-methoxybenzaldehyde	CYP2A6	1548
4-methoxybenzaldehyde	CYP1A2	1544
4-methoxybenzaldehyde	TYR	7299
acetic acid	FFAR2	2867
acetic acid	LCK	3932
acetic acid	FFAR3	2865
apigetrin	TYR	7299
apigetrin	ACHE	43
apigetrin	PTPN1	5770
apigetrin	TNF	7124
benzoic acid	SLC15A1	6564
benzoic acid	DAO	1610
benzoic acid	ALB	213
benzoic acid	BCL2	596
benzoic acid	BIRC5	332
benzoic acid	CCND1	595
benzoic acid	CDK4	1019
benzoic acid	EGF	1950
benzoic acid	EGFR	1956
benzoic acid	NOS2	4843
benzoic acid	STAT3	6774
benzoic acid	CA2	760
benzoic acid	CA4	762
benzoic acid	TYR	7299
benzoic acid	CA1	759
benzoic acid	CA5A	763
benzoic acid	CA9	768
benzoic acid	SRR	63826
benzoic acid	GRM5	2915
caffeic acid	SNCA	6622
caffeic acid	HCAR2	338442
caffeic acid	LCN2	3934
camphor	TRPV1	7442
camphor	TRPV3	162514
camphor	TRPA1	8989
camphor	TRPM8	79054
camphor	CYP2B6	1555
camphor	ESR1	2099
camphor	GABRA1	2554
camphor	GABRB2	2561
camphor	PGR	5241
β-caryophyllene	CNR2	1269
cetylic acid	FABP1	2168
cetylic acid	PPARA	5465
cetylic acid	FABP2	2169
cetylic acid	CD36	948
cetylic acid	ANTXR1	84168
cetylic acid	ANTXR2	118429
cetylic acid	FABP4	2167
cetylic acid	VPS13D	55187
cetylic acid	FABP5	2171
cetylic acid	TLR4	7099
cetylic acid	AHSG	197
cetylic acid	ACOT11	26027
cetylic acid	SH2D3A	10045
cetylic acid	FABP3	2170
cetylic acid	PMP2	5375
codeine	OPRM1	4988
codeine	OPRK1	4986
codeine	OPRD1	4985
codeine	CYP2D6	1565
codeine	CYP3A4	1576
dibutyl phthalate	AHR	196
dibutyl phthalate	AR	367
dibutyl phthalate	CEBPB	1051
dibutyl phthalate	CYP11A1	1583
dibutyl phthalate	ESR1	2099
dibutyl phthalate	ESR2	2100
dibutyl phthalate	HDAC6	10013
dibutyl phthalate	LEF1	51176
dibutyl phthalate	NCOR2	9612
dibutyl phthalate	NR1I2	8856
dibutyl phthalate	NR1I3	9970
dibutyl phthalate	NR5A1	2516
dibutyl phthalate	PPARA	5465
dibutyl phthalate	PPARD	5467
dibutyl phthalate	PPARG	5468
dibutyl phthalate	RXRA	6256
dibutyl phthalate	RXRB	6257
dibutyl phthalate	RXRG	6258
dibutyl phthalate	SHBG	6462
dibutyl phthalate	STAR	6770
dibutyl phthalate	TCF4	6925
dibutyl phthalate	TFAP2A	7020
dibutyl phthalate	THRB	7068
dibutyl phthalate	VIM	7431
ellagic acid	CA1	759
ellagic acid	CA2	760
ellagic acid	CA3	761
ellagic acid	CA4	762
ellagic acid	CA5A	763
ellagic acid	CA6	765
ellagic acid	CA7	766
ellagic acid	CA5B	11238
ellagic acid	CA9	768
ellagic acid	CA12	771
ellagic acid	CA14	23632
ellagic acid	CSNK2A1	1457
ellagic acid	PRKACA	5566
ellagic acid	PRKCA	5578
ellagic acid	PRKCB	5579
ellagic acid	SYK	6850
ellagic acid	SQLE	6713
ellagic Acid	ALB	213
ellagic Acid	COL2A1	1280
ellagic Acid	HPGDS	27306
ellagic Acid	TNFRSF11A	8792
ellagic Acid	TNFSF11	8600
ellagic acid	MIF	4282
ellagic acid	PTPN1	5770
ellagic acid	CA13	377677
ellagic acid	POLB	5423
ellagic acid	GPR35	2859
ellagic acid	SMAD3	4088
ellagic acid	AKR1B1	231
ellagic acid	IGF1R	3480
ellagic acid	DUSP3	1845
ellagic acid	PDGFRB	5159
ellagic acid	FLT4	2324
ellagic acid	BRAF	673
ellagic acid	EPHB4	2050
ellagic acid	NT5E	4907
ellagic acid	IKBKB	3551
ellagic acid	MAP3K8	1326
ellagic acid	AURKA	6790
ellagic acid	AURKB	9212
ellagic acid	GALNT2	2590
ellagic acid	PLK4	10733
ellagic acid	ATG4B	23192
ellagic acid	AKT1	207
ellagic acid	PLK1	5347
ellagic acid	PRKACG	5568
ellagic acid	PRKACB	5567
ellagic acid	ERBB2	2064
ellagic acid	BACE1	23621
ellagic acid	GSK3B	2932
ellagic acid	DYRK1A	1859
ellagic acid	FLT3	2322
ellagic acid	ALK	238
ellagic acid	RET	5979
ellagic acid	EIF4G1	1981
ellagic acid	MCL1	4170
ellagic acid	APP	351
ellagic acid	ACE	1636
ellipticine	FTL	2512
ellipticine	H2AX	3014
ellipticine	TOP2A	7153
ellipticine	PRKACA	5566
ellipticine	ROCK2	9475
ellipticine	LCK	3932
ellipticine	NR3C1	2908
ellipticine	GALR2	8811
ellipticine	CACNA1H	8912
eucalyptol	NFKBIA	4792
eucalyptol	RELA	5970
eucalyptol	HTR3A	3359
eugenol	ESR1	2099
eugenol	ESR2	2100
eugenol	AR	367
eugenol	TRPV3	162514
eugenol	DRD1	1812
eugenol	NFKB1	4790
eugenol	OR5D18	219438
eugenol	PPARG	5468
eugenol	RELA	5970
eugenol	TNF	7124
eugenol	TRPA1	8989
eugenol	PTGS1	5742
eugenol	PTGS2	5743
eugenol	GUSB	2990
gallic acid	ABL1	25
gallic acid	APP	351
gallic acid	BCR	613
gallic acid	CKB	1152
gallic acid	CKM	1158
gallic acid	EGF	1950
gallic acid	EGFR	1956
gallic acid	EP300	2033
gallic acid	JUN	3725
gallic acid	MAP2K1	5604
gallic acid	MMP9	4318
gallic acid	RELA	5970
gallic acid	SNCA	6622
gallic acid	CA2	760
gallic acid	CA1	759
gallic acid	CA5A	763
gallic acid	CA7	766
gallic acid	CA6	765
gallic acid	CA9	768
gallic acid	CA14	23632
gallic acid	CA3	761
gallic acid	CA12	771
gallic acid	CA4	762
gallic acid	CA5B	11238
gallic acid	GALNT2	2590
gallic acid	DPP4	1803
gallic acid	FUT7	2529
gallic acid	FUT6	2528
gallic acid	ST3GAL1	6482
gallic acid	SELP	6403
gallic acid	SELL	6402
gallic acid	SELE	6401
gallic acid	PSMB5	5693
gallic acid	SEM1	7979
gallic acid	ACP3	55
gallic acid	HCAR2	338442
gamma-sitosterol	AKT1	207
gamma-sitosterol	EGFR	1956
gamma-sitosterol	ESR1	2099
gamma-sitosterol	ESR2	2100
gamma-sitosterol	VEGFA	7422
geraniol	CDK2	1017
geraniol	CDKN1A	1026
geraniol	CDKN1B	1027
geraniol	CYP2B6	1555
geraniol	ESR1	2099
geraniol	ESR2	2100
geraniol	HBB	3043
geraniol	TRPV1	7442
isoborneol	GABRA1	2554
isoborneol	GABRB2	2561
isoborneol	GABRG2	2566
isoquercitrin	PDIA2	64714
limonene	CYP2B6	1555
linalool	CYP2B6	1555
linalool	HMGCR	3156
linalool	KAT2B	8850
linalool	PPARA	5465
linalool	SIRT3	23410
linalool	SOD2	6648
linalool	SREBF2	6721
morphine	OPRM1	4988
morphine	OPRK1	4986
morphine	OPRD1	4985
morphine	LY96	23643
morphine	ARL6IP5	10550
morphine	BCL2	596
morphine	BDNF	627
morphine	BECN1	8678
morphine	CREB1	1385
morphine	CRHR1	1394
morphine	DLG4	1742
morphine	EZH2	2146
morphine	FAS	355
morphine	FASLG	356
morphine	GNAI2	2771
morphine	GNAZ	2781
morphine	GRIA1	2890
morphine	GRIN1	2902
morphine	GRIN2B	2904
morphine	HINT1	3094
morphine	HRH2	3274
morphine	HTR1A	3350
morphine	IL12A	3592
morphine	IL12B	3593
morphine	IL4	3565
morphine	ING2	3622
morphine	KMT2A	4297
morphine	MAPK1	5594
morphine	MAPK3	5595
morphine	NR3C1	2908
morphine	NR4A2	4929
morphine	OPRL1	4987
morphine	POMC	5443
morphine	PRKCA	5578
morphine	PRKCB	5579
morphine	PRKCG	5582
morphine	RAF1	5894
morphine	RGS17	26575
morphine	RING1	6015
morphine	SIN3A	25942
morphine	SUZ12	23512
morphine	TACR1	6869
morphine	TH	7054
morphine	TLR4	7099
morphine	TRPV1	7442
morphine	CYP2D6	1565
morphine	FGB	2244
myristic acid	PKIA	5569
myristic acid	PRKACA	5566
myristic acid	ECI2	10455
myristic acid	RCVRN	5957
myristic acid	CALM1	801
myristic acid	ABL1	25
myristic acid	HNF4A	3172
myristic acid	NCOA1	8648
myristic acid	FKBP1A	2280
myristic acid	PPP3R1	5534
myristic acid	PPP3CA	5530
myristic acid	TRAPPC3	27095
myristic acid	INS	3630
myristic acid	GM2A	2760
myristic acid	ARF6	382
myristic acid	LY96	23643
myristic acid	ARF1	375
myristic acid	GUCA1A	2978
myristic acid	PVR	5817
myristic acid	TLR4	7099
myristic acid	PPARA	5465
myristic acid	ALB	213
myristic acid	TTR	7276
myristic acid	PPARG	5468
myristic acid	PPARD	5467
myristic acid	DNM1	1759
myristic acid	GPR84	53831
myristic acid	FABP1	2168
myristic acid	ACOT11	26027
octadecanoic acid	PPARA	5465
octadecanoic acid	PLA2G2D	26279
octadecanoic acid	PTPN1	5770
octadecanoic acid	PPARG	5468
octadecanoic acid	PPARD	5467
oleic acid	PPARA	5465
oleic acid	PPARD	5467
oleic acid	RXRA	6256
oleic acid	PPARG	5468
oleic acid	PMP2	5375
oleic acid	ALB	213
oleic acid	CXCL8	3576
oleic acid	FABP1	2168
oleic acid	FABP2	2169
oleic acid	HMOX1	3162
oleic acid	IL6	3569
oleic acid	TTR	7276
oleic acid	FABP4	2167
oleic acid	FABP5	2171
oleic acid	FABP3	2170
oleic acid	EBP	10682
oleic acid	DHCR7	1717
oleic acid	PLIN2	123
oleic acid	ACOT11	26027
oleic acid	CD36	948
oleic acid	HK1	3098
oleic acid	SOD1	6647
osthol	XPO1	7514
osthol	PTGS2	5743
osthol	PTGS1	5742
osthol	GAPDH	2597
osthol	BACE1	23621
palmitic acid	LALBA	3906
palmitic acid	PPARA	5465
palmitic acid	RHO	6010
palmitic acid	PPT1	5538
palmitic acid	PMP2	5375
palmitic acid	PAEP	5047
palmitic acid	HNF4G	3174
palmitic acid	CYP2C8	1558
palmitic acid	TRAPPC3	27095
palmitic acid	FABP1	2168
palmitic acid	FABP2	2169
palmitic acid	CD36	948
palmitic acid	ANTXR1	84168
palmitic acid	ANTXR2	118429
palmitic acid	FABP4	2167
palmitic acid	VPS13D	55187
palmitic acid	FABP5	2171
palmitic acid	AHSG	197
palmitic acid	TLR4	7099
palmitic acid	ACOT11	26027
palmitic acid	SH2D3A	10045
palmitic acid	FABP3	2170
papaverine	PDE4B	5142
papaverine	PDE10A	10846
polydatin	PKM	5315
polydatin	NTS	4922
quercetin	PIK3CG	5294
quercetin	UGT3A1	133688
quercetin	ATP5F1A	498
quercetin	ATP5F1B	506
quercetin	ATP5F1C	509
quercetin	PIM1	5292
quercetin	HIBCH	26275
quercetin	STK17B	9262
quercetin	ESR1	2099
quercetin	ESR2	2100
quercetin	NQO2	4835
quercetin	AHR	196
quercetin	CYP1B1	1545
quercetin	ACTB	60
quercetin	CSNK2A1	1457
quercetin	CSNK2B	1460
quercetin	EIF3F	8665
quercetin	HSP90AA1	3320
quercetin	HSPA2	3306
quercetin	RUVBL2	10856
quercetin	SF3B3	23450
quercetin	UBA1	7317
quercetin	SHBG	6462
quercetin	CBR1	873
quercetin	CEBPB	1051
quercetin	NR1I2	8856
quercetin	HCK	3055
quercetin	SCN5A	6331
quercetin	ABCA1	19
quercetin	ACHE	43
quercetin	AFP	174
quercetin	AKT1	207
quercetin	ALB	213
quercetin	AR	367
quercetin	ATG12	9140
quercetin	ATG5	9474
quercetin	BAD	572
quercetin	BAX	581
quercetin	BCHE	590
quercetin	BCL2L1	598
quercetin	BIRC5	332
quercetin	CAT	847
quercetin	CCNB1	891
quercetin	CCND1	595
quercetin	CCNE1	898
quercetin	CD40	958
quercetin	CD40LG	959
quercetin	CDK2	1017
quercetin	CDKN1A	1026
quercetin	CDKN1B	1027
quercetin	CREBBP	1387
quercetin	CSNK2A3	283106
quercetin	CTNNB1	1499
quercetin	CXCL10	3627
quercetin	CXCL2	2920
quercetin	CYP1A1	1543
quercetin	CYP1A2	1544
quercetin	EGFR	1956
quercetin	EGR1	1958
quercetin	EIF4E	1977
quercetin	EIF4EBP1	1978
quercetin	EP300	2033
quercetin	ERBB2	2064
quercetin	FOS	2353
quercetin	GCLC	2729
quercetin	GPR35	2859
quercetin	HAMP	57817
quercetin	HGF	3082
quercetin	HIF1A	3091
quercetin	HMGB1	3146
quercetin	HSD11B1	3290
quercetin	HSPA1A	3303
quercetin	IL6	3569
quercetin	IQGAP1	8826
quercetin	ITGAV	3685
quercetin	ITGB3	3690
quercetin	JUN	3725
quercetin	JUND	3727
quercetin	MAP2K1	5604
quercetin	MAPK1	5594
quercetin	MAPK14	1432
quercetin	MAPK3	5595
quercetin	MET	4233
quercetin	NFKB1	4790
quercetin	NFYA	4800
quercetin	NR1H3	10062
quercetin	PDGFB	5155
quercetin	PLAT	5327
quercetin	PON1	5444
quercetin	PPARG	5468
quercetin	PPP3CA	5530
quercetin	PPP3R1	5534
quercetin	PTGS2	5743
quercetin	RAF1	5894
quercetin	RELA	5970
quercetin	S100A4	6275
quercetin	SMAD2	4087
quercetin	SMAD3	4088
quercetin	SMAD4	4089
quercetin	SNCA	6622
quercetin	SP1	6667
quercetin	SREBF2	6721
quercetin	ST13	6767
quercetin	STAT1	6772
quercetin	STAT3	6774
quercetin	TCF4	6925
quercetin	TGM2	7052
quercetin	TNF	7124
quercetin	TRADD	8717
quercetin	VEGFA	7422
quercetin	VHL	7428
quercetin	ABCB1	5243
quercetin	ABCB11	8647
quercetin	ABCC1	4363
quercetin	ABCC11	85320
quercetin	ABCC2	1244
quercetin	ABCC3	8714
quercetin	ABCC4	10257
quercetin	ABCG2	9429
quercetin	ADORA3	140
quercetin	ADRA1A	148
quercetin	ADRA1B	147
quercetin	ADRA2A	150
quercetin	ADRA2B	151
quercetin	ADRA2C	152
quercetin	AKR1B1	231
quercetin	ALK	238
quercetin	ALOX15	246
quercetin	ALOX15B	247
quercetin	ALOX5	240
quercetin	AMY1A	276
quercetin	APP	351
quercetin	AURKB	9212
quercetin	AVPR1B	553
quercetin	AVPR2	554
quercetin	BACE1	23621
quercetin	CA1	759
quercetin	CA12	771
quercetin	CA14	23632
quercetin	CA2	760
quercetin	CA3	761
quercetin	CA4	762
quercetin	CA5A	763
quercetin	CA5B	11238
quercetin	CA6	765
quercetin	CA7	766
quercetin	CA9	768
quercetin	CALM2	805
quercetin	CAMK2B	816
quercetin	CCR4	1233
quercetin	CD38	952
quercetin	CDK1	983
quercetin	CDK5R1	8851
quercetin	CDK6	1021
quercetin	CFTR	1080
quercetin	CHRM1	1128
quercetin	CHRM2	1129
quercetin	CHRM3	1131
quercetin	CHRM4	1132
quercetin	CHRM5	1133
quercetin	CTRB1	1504
quercetin	CTRC	11330
quercetin	CTSL	1514
quercetin	CXCR1	3577
quercetin	CYP19A1	1588
quercetin	CYP2C19	1557
quercetin	CYP2C8	1558
quercetin	CYP2C9	1559
quercetin	CYP2D6	1565
quercetin	CYP3A4	1576
quercetin	DAPK1	1612
quercetin	DPP3	10072
quercetin	DPP4	1803
quercetin	DRD1	1812
quercetin	DRD4	1815
quercetin	DRD5	1816
quercetin	ELANE	1991
quercetin	ELAVL1	1994
quercetin	ELAVL3	1995
quercetin	EPHX2	2053
quercetin	F2	2147
quercetin	G6PD	2539
quercetin	GLO1	2739
quercetin	GSK3B	2932
quercetin	GSR	2936
quercetin	HIF1AN	55662
quercetin	HNRNPA1	3178
quercetin	HSD17B2	3294
quercetin	HSF1	3297
quercetin	HTR1A	3350
quercetin	HTR1D	3352
quercetin	HTR3A	3359
quercetin	HTR5A	3361
quercetin	HTR6	3362
quercetin	HTR7	3363
quercetin	IPMK	253430
quercetin	KDM1A	23028
quercetin	KDR	3791
quercetin	LCK	3932
quercetin	MAOA	4128
quercetin	MAOB	4129
quercetin	MAPK10	5602
quercetin	MMP1	4312
quercetin	MMP12	4321
quercetin	MMP13	4322
quercetin	MMP2	4313
quercetin	MMP3	4314
quercetin	MMP9	4318
quercetin	MPO	4353
quercetin	NEK2	4751
quercetin	NEK6	10783
quercetin	NEU2	4759
quercetin	NUAK1	9891
quercetin	OPRK1	4986
quercetin	OPRM1	4988
quercetin	OXTR	5021
quercetin	PIK3R1	5295
quercetin	PKN1	5585
quercetin	PLA2G1B	5319
quercetin	PLAU	5328
quercetin	PLK1	5347
quercetin	PREP	5550
quercetin	PRSS2	5645
quercetin	PRSS3	5646
quercetin	PSMB5	5693
quercetin	PTK2	5747
quercetin	PTPN1	5770
quercetin	PYGL	5836
quercetin	RET	5979
quercetin	SLC6A4	6532
quercetin	SORD	6652
quercetin	SRC	6714
quercetin	STK33	65975
quercetin	SYK	6850
quercetin	TOP2A	7153
quercetin	TRPC5	7224
quercetin	XDH	7498
quercetin	YES1	7525
quercetin	PIK3CB	5291
quercetin	PGP	283871
quercetin 3,7,3',4'-tetrasulfate	TBXA2R	6915
quercetin 3-O-(2''-galloyl)glucopyranoside	NFKB1	4790
quercetin 3-O-(2''-galloyl)glucopyranoside	RELA	5970
quercetin 3'-O-glucoside	APP	351
quercetin 3-O-glucuronide	ADRB2	154
quercetin-3-O-rutinoside	PTGDS	5730
rutin	CBR1	873
rutin	AKR1C3	8644
rutin	ALB	213
rutin	CASP3	836
rutin	CASP8	841
rutin	CCND1	595
rutin	ESR1	2099
rutin	PDIA2	64714
rutin	PGP	283871
sanguinarine	AHR	196
sanguinarine	ARNT	405
sanguinarine	ACHE	43
sanguinarine	BCHE	590
sanguinarine	BCL2L1	598
sanguinarine	CDC42	998
sanguinarine	LIG1	3978
sanguinarine	PRKAA1	5562
sanguinarine	PRKAA2	5563
sanguinarine	PRKAB1	5564
stearic acid	PPARA	5465
stearic acid	PLA2G2D	26279
stearic acid	ALB	213
stearic acid	AR	367
stearic acid	ESR1	2099
stearic acid	MPO	4353
sterols	CXCL8	3576
sterols	CXCR1	3577
stigmasterol	AKT1	207
stigmasterol	EGFR	1956
stigmasterol	VEGFA	7422
stigmasterol	POLB	5423
vanillic acid	OR5D18	219438
vanillin	FBP1	2203
vanillin	G6PC1	2538
vanillin	PYGL	5836
vitamin c	PLOD2	5352
vitamin c	PHYH	5264
vitamin c	PLOD3	8985
vitamin c	BBOX1	8424
vitamin c	DBH	1621
vitamin c	PAM	5066
vitamin c	P3H1	64175
vitamin c	P3H2	55214
vitamin c	P3H3	10536
vitamin c	P4HA1	5033
vitamin c	OGFOD1	55239
vitamin c	OGFOD2	79676
vitamin c	ALKBH2	121642
vitamin c	ALKBH3	221120
vitamin c	KDM5D	8284
vitamin c	PLOD1	5351
vitamin c	TMLHE	55217
vitamin c	P4HTM	54681
vitamin c	EGLN1	54583
vitamin c	EGLN2	112398
vitamin c	EGLN3	112399
vitamin e	SEC14L4	284904
vitamin e	SEC14L3	266629
vitamin e	SEC14L2	23541
vitamin e	NR1I2	8856
vitamin e	PRKCB	5579
vitamin e	ALOX5	240
vitamin e	PRKCA	5578
vitamin e	DGKA	1606
vitamin e	PPP2CB	5516
vitamin e	PPP2CA	5515
