# Supplementary material for: Network medicine‐based analysis of the hepatoprotective effects of Amomum villosum Lour. on alcoholic liver disease in rats
Source: Food Sci Nutr. 2024 Feb 22;12(5):3759–73. doi: 10.1002/fsn3.4046 (PMC11077240; doi:10.1002/fsn3.4046)
Supplement: Supplementary file 2 — Table S2. [file FSN3-12-3759-s001.xlsx]

## Sheet: 34
Disease	Gene	Gene ID
Alcoholic Liver Diseases	ADORA1	134
Alcoholic Liver Diseases	ALOX15	246
Alcoholic Liver Diseases	BMAL1	406
Alcoholic Liver Diseases	CAMP	820
Alcoholic Liver Diseases	CAV1	857
Alcoholic Liver Diseases	CCL2	6347
Alcoholic Liver Diseases	CD14	929
Alcoholic Liver Diseases	CNR1	1268
Alcoholic Liver Diseases	CNR2	1269
Alcoholic Liver Diseases	CYP2E1	1571
Alcoholic Liver Diseases	ESR1	2099
Alcoholic Liver Diseases	ICAM1	3383
Alcoholic Liver Diseases	IL10	3586
Alcoholic Liver Diseases	IL6	3569
Alcoholic Liver Diseases	IRF3	3661
Alcoholic Liver Diseases	MANF	7873
Alcoholic Liver Diseases	MCAT	27349
Alcoholic Liver Diseases	MYD88	4615
Alcoholic Liver Diseases	NFE2L2	4780
Alcoholic Liver Diseases	NR1H4	9971
Alcoholic Liver Diseases	NR3C1	2908
Alcoholic Liver Diseases	PPARA	5465
Alcoholic Liver Diseases	PRMT1	3276
Alcoholic Liver Diseases	RGN	9104
Alcoholic Liver Diseases	RIPK3	11035
Alcoholic Liver Diseases	RTN4	57142
Alcoholic Liver Diseases	SIRT1	23411
Alcoholic Liver Diseases	SNX10	29887
Alcoholic Liver Diseases	SOD1	6647
Alcoholic Liver Diseases	STAT3	6774
Alcoholic Liver Diseases	TLR3	7098
Alcoholic Liver Diseases	TLR4	7099
Alcoholic Liver Diseases	TNFRSF1A	7132
Alcoholic Liver Diseases	TNFRSF1B	7133
