# Supplementary material for: Network medicine‐based analysis of the hepatoprotective effects of Amomum villosum Lour. on alcoholic liver disease in rats
Source: Food Sci Nutr. 2024 Feb 22;12(5):3759–73. doi: 10.1002/fsn3.4046 (PMC11077240; doi:10.1002/fsn3.4046)
Supplement: Supplementary file 3 — Table S3. [file FSN3-12-3759-s002.xlsx]

## Sheet: alcoholic fatty liver d_AV_zsco
disease	n_mapped_disease	n_mapped_chemical	chemical	shortest	z_shortest	p_shortest	closest	z_closest	p_closest
Alcoholic Liver Diseases	34	1	caryophyllene	2.85294	1.39374	0.883	0	-5.57787	0
Alcoholic Liver Diseases	34	11	stearic acid	2.27005	-0.364199	0.35	1	-4.3019	0
Alcoholic Liver Diseases	34	13	eugenol	2.21267	-1.89889	0.039	1.15385	-3.77826	0
Alcoholic Liver Diseases	34	24	dibutyl phthalate	2.21201	-1.11611	0.128	1.20833	-3.36726	0.005
Alcoholic Liver Diseases	34	29	myristic acid	2.34178	0.166412	0.558	1.34483	-3.26115	0.009
Alcoholic Liver Diseases	34	5	gamma-sitosterol	1.97647	-1.3694	0.064	0.8	-3.19258	0
Alcoholic Liver Diseases	34	47	morphine	2.33354	-0.431482	0.327	1.42553	-2.86739	0.013
Alcoholic Liver Diseases	34	7	linalool	2.32353	-0.212941	0.411	1.14286	-2.8125	0.005
Alcoholic Liver Diseases	34	22	oleic acid	2.45856	0.0192324	0.49	1.5	-2.74123	0.012
Alcoholic Liver Diseases	34	238	quercetin	2.36283	-0.352849	0.355	1.52101	-2.66623	0.011
Alcoholic Liver Diseases	34	3	vanillin	2.44118	-0.315612	0.356	1.33333	-2.48955	0.005
Alcoholic Liver Diseases	34	5	osthol	2.28824	-0.442788	0.313	1.2	-2.39187	0.002
Alcoholic Liver Diseases	34	9	rutin	2.16993	-1.88036	0.029	1.22222	-2.27502	0.009
Alcoholic Liver Diseases	34	15	cetylic acid	2.52353	-0.115806	0.444	1.66667	-1.98425	0.019
Alcoholic Liver Diseases	34	3	4-methoxybenzaldehyde	2.5	-1.26884	0.106	1.66667	-1.89774	0.01
Alcoholic Liver Diseases	34	9	camphor	2.46078	-1.21927	0.113	1.66667	-1.66437	0.026
Alcoholic Liver Diseases	34	10	vitamin e	2.37059	-0.571912	0.271	1.5	-1.34883	0.039
Alcoholic Liver Diseases	34	10	sanguinarine	2.31176	0.256295	0.592	1.4	-1.23045	0.059
Alcoholic Liver Diseases	34	19	benzoic acid	2.3452	-1.12801	0.126	1.57895	-1.106	0.074
Alcoholic Liver Diseases	34	4	apigetrin	2.31618	-1.23111	0.122	1.5	-1.05732	0.032
Alcoholic Liver Diseases	34	22	palmitic acid	2.49198	-0.379266	0.339	1.77273	-1.01946	0.077
Alcoholic Liver Diseases	34	4	stigmasterol	2.05882	-1.46244	0.052	1.25	-0.941937	0.052
Alcoholic Liver Diseases	34	8	geraniol	2.22426	-0.210302	0.4	1.375	-0.399015	0.181
Alcoholic Liver Diseases	34	9	ellipticine	2.34641	0.659942	0.735	1.44444	-0.304197	0.234
Alcoholic Liver Diseases	34	2	polydatin	2.47059	0.505918	0.587	1.5	-0.291765	0.052
Alcoholic Liver Diseases	34	52	ellagic acid	2.30995	-0.400152	0.337	1.61538	-0.0499532	0.365
Alcoholic Liver Diseases	34	3	acetic acid	2.61765	2.3875	0.995	1.66667	0.0742227	0.289
Alcoholic Liver Diseases	34	1	limonene	2.85294	0.58463	0.58	2	0.0993944	0.057
Alcoholic Liver Diseases	34	2	caffeic acid	2.27941	0.879499	0.8	1.5	0.177684	0.317
Alcoholic Liver Diseases	34	2	papaverine	2.35294	-1.62133	0.08	2	0.180899	0.116
Alcoholic Liver Diseases	34	3	isoborneol	2.63725	0.0502313	0.486	2	0.305196	0.174
Alcoholic Liver Diseases	34	1	isoquercitrin	2.38235	-0.294731	0.536	2	0.333928	0.109
Alcoholic Liver Diseases	34	2	sterols	2.64706	0.818273	0.791	2	0.527176	0.234
Alcoholic Liver Diseases	34	1	quercetin 3,7,3',4'-tetrasulfate	2.44118	0.621965	0.769	2	0.610718	0.278
Alcoholic Liver Diseases	34	5	codeine	2.40588	-1.03344	0.146	2	0.934589	0.593
Alcoholic Liver Diseases	34	33	gallic acid	2.39127	0.177247	0.567	1.75758	0.987333	0.821
Alcoholic Liver Diseases	34	3	eucalyptol	2.19608	0.103418	0.545	1.66667	1.07489	0.673
Alcoholic Liver Diseases	34	21	vitamin c	2.38235	-1.05399	0.16	1.95238	1.26288	0.876
Alcoholic Liver Diseases	34	0	quercetin 3-o-(2''-galloyl)glucopyranoside
Alcoholic Liver Diseases	34	0	quercetin 3'-o-glucoside
Alcoholic Liver Diseases	34	0	quercetin 3-o-glucuronide
Alcoholic Liver Diseases	34	0	quercetin-3-o-rutinoside
Alcoholic Liver Diseases	34	0	vanillic acid
